# Supplementary material for: The value of genome-wide analysis in craniosynostosis
Source: Front Genet. 2024 Jan 22;14:1322462. doi: 10.3389/fgene.2023.1322462 (PMC10839781; doi:10.3389/fgene.2023.1322462)
Supplement: Supplementary file 1 [file DataSheet1.zip]

Archive with 20 entries (20 files):
- Figure S1.DOCX
- __MACOSX/._Figure S1.DOCX
- Figure S2.DOCX
- __MACOSX/._Figure S2.DOCX
- Figure S3.DOCX
- __MACOSX/._Figure S3.DOCX
- Figure S4.DOCX
- __MACOSX/._Figure S4.DOCX
- Methods S1.DOCX
- __MACOSX/._Methods S1.DOCX
- Table S1.DOCX
- __MACOSX/._Table S1.DOCX
- Table S2.DOCX
- __MACOSX/._Table S2.DOCX
- Table S3.DOCX
- __MACOSX/._Table S3.DOCX
- Table S4.DOCX
- __MACOSX/._Table S4.DOCX
- Table S5.DOCX
- __MACOSX/._Table S5.DOCX
